# Supplementary material for: Bacterial Community Diversity and Bacterial Interaction Network in Eight Mosquito Species
Source: Genes (Basel). 2022 Nov 7;13(11):2052. doi: 10.3390/genes13112052 (PMC9690548; doi:10.3390/genes13112052)
Supplement: Supplementary file 1 [file genes-13-02052-s001.zip]

Archive with 14 entries (13 files):
- genes-1949879-supplementary/
- genes-1949879-supplementary/Supplementary Figure S1.png
- genes-1949879-supplementary/Supplementary Figure S2.png
- genes-1949879-supplementary/Supplementary Figure S3.tif
- genes-1949879-supplementary/Supplementary Figure S4.tif
- genes-1949879-supplementary/Supplementary Figure S5.png
- genes-1949879-supplementary/Supplementary Material legends.pdf
- genes-1949879-supplementary/Supplementary Table S1.xlsx
- genes-1949879-supplementary/Supplementary Table S2.xlsx
- genes-1949879-supplementary/Supplementary Table S3.txt
- genes-1949879-supplementary/Supplementary Table S4.xlsx
- genes-1949879-supplementary/Supplementary Table S5.xlsx
- genes-1949879-supplementary/Supplementary Table S6.xlsx
- genes-1949879-supplementary/Supplementary Table S7.xlsx
