# Supplementary material for: Bacterial Community Diversity and Bacterial Interaction Network in Eight Mosquito Species
Source: Genes (Basel). 2022 Nov 7;13(11):2052. doi: 10.3390/genes13112052 (PMC9690548; doi:10.3390/genes13112052)
Supplement: Supplementary file 1 [file genes-13-02052-s001.zip › genes-1949879-supplementary/Supplementary Table S1.xlsx]

## Sheet: Planilha1
Table S1: Count of 16S rRNA raw data and contigs in each mosquito sample.
Sample ID	name	Species	raw reads R1	raw reads R2	contigs after flash	contigs after Deblur
A1	Ae_scapularis_1	Aedes scapularis	70045	70045	67300	20886
A2	Ae_scapularis_4	Aedes scapularis	90351	90351	78538	15718
A3	Ae_scapularis_6	Aedes scapularis	111186	111186	105465	16612
A4	Ae_scapularis_7	Aedes scapularis	77959	77959	71073	20164
A5	Ae_scapularis_8	Aedes scapularis	93589	93589	80524	13215
A6	Ae_scapularis_9	Aedes scapularis	76974	76974	67253	12880
A7	Ae_scapularis_10	Aedes scapularis	78836	78836	76635	25131
A8	Ae_scapularis_11	Aedes scapularis	76889	76889	63884	12642
A9	Ae_serratus_1	Aedes serratus	84789	84789	81313	24605
A10	Ae_serratus_2	Aedes serratus	84693	84693	81997	26113
A11	Ae_serratus_3	Aedes serratus	90215	90215	85687	28432
A12	Ae_serratus_4	Aedes serratus	65423	65423	50221	10836
A13	Ae_serratus_5	Aedes serratus	68991	68991	65142	23903
A14	Ae_serratus_6	Aedes serratus	58143	58143	54290	13086
A15	Hg_capricorni_1	Haemagogus capricornii	97520	97520	91166	10844
A16	Hg_capricorni_2	Haemagogus capricornii	102693	102693	98234	21201
A17	Hg_capricorni_3	Haemagogus capricornii	90673	90673	85869	21777
A18	Hg_capricorni_7	Haemagogus capricornii	105949	105949	101871	20224
A19	Hg_capricorni_9	Haemagogus capricornii	106001	106001	100798	17874
A20	Hg_capricorni_11	Haemagogus capricornii	79548	79548	72519	17433
A21	Hg_capricorni_16	Haemagogus capricornii	123070	123070	114052	14849
A22	Hg_leucocelaenus_2	Haemagogus leucocelaenus	109142	109142	103782	25096
A23	Hg_leucocelaenus_3	Haemagogus leucocelaenus	80469	80469	77095	19003
A24	Hg_leucocelaenus_4	Haemagogus leucocelaenus	76678	76678	72861	20736
A25	Hg_leucocelaenus_5	Haemagogus leucocelaenus	68900	68900	64187	11765
A26	Hg_leucocelaenus_6	Haemagogus leucocelaenus	82257	82257	79053	26746
A27	Hg_leucocelaenus_7	Haemagogus leucocelaenus	108747	108747	104236	27360
A28	Hg_leucocelaenus_9	Haemagogus leucocelaenus	112313	112313	106943	17904
A29	Hg_leucocelaenus_10	Haemagogus leucocelaenus	102199	102199	98462	31916
A30	Hg_leucocelaenus_11	Haemagogus leucocelaenus	101041	101041	95670	23219
A31	Hg_leucocelaenus_12	Haemagogus leucocelaenus	92574	92574	90158	34438
A32	Hg_leucocelaenus_15	Haemagogus leucocelaenus	103427	103427	98681	23357
A33	Hg_leucocelaenus_16	Haemagogus leucocelaenus	113406	113406	107208	21463
A34	Hg_leucocelaenus_17	Haemagogus leucocelaenus	95602	95602	91830	18833
A35	Hg_leucocelaenus_18	Haemagogus leucocelaenus	118114	118114	113507	29120
A36	Ke_cruzii_1	Kerteszia cruzii	81141	81141	77574	23669
A37	Ke_cruzii_2	Kerteszia cruzii	91397	91397	86781	23130
A38	Ke_cruzii_3	Kerteszia cruzii	87955	87955	84501	20600
A39	Ke_cruzii_4	Kerteszia cruzii	80781	80781	76373	17110
A40	Ke_cruzii_6	Kerteszia cruzii	70494	70494	65560	13906
A41	Ke_cruzii_7	Kerteszia cruzii	66069	66069	62415	18185
A42	Ke_cruzii_8	Kerteszia cruzii	75355	75355	72844	21296
A43	Ke_cruzii_9	Kerteszia cruzii	73277	73277	70795	20994
A44	Ke_cruzii_10	Kerteszia cruzii	84548	84548	74359	8857
A45	Ke_cruzii_11	Kerteszia cruzii	75578	75578	71936	18660
A46	Ke_cruzii_12	Kerteszia cruzii	76338	76338	72458	18476
A47	Ke_cruzii_13	Kerteszia cruzii	87013	87013	81123	16241
A48	Ke_cruzii_14	Kerteszia cruzii	76373	76373	73599	24095
A49	Ke_cruzii_15	Kerteszia cruzii	70457	70457	66205	14895
A50	Ke_cruzii_16	Kerteszia cruzii	81833	81833	79516	24974
A51	Ps_ferox_1	Psorophora ferox	86477	86477	82568	17748
A52	Ps_ferox_2	Psorophora ferox	97409	97409	92274	17603
A53	Ps_ferox_3	Psorophora ferox	105366	105366	101346	32715
A54	Ps_ferox_4	Psorophora ferox	92949	92949	82343	11596
A55	Ps_ferox_5	Psorophora ferox	100047	100047	95932	14110
A56	Ps_ferox_6	Psorophora ferox	89203	89203	79952	11092
A57	Ps_ferox_7	Psorophora ferox	91217	91217	88564	33882
A58	Ps_ferox_8	Psorophora ferox	83138	83138	70342	10582
A59	Ps_ferox_9	Psorophora ferox	77491	77491	66571	10727
A60	Ps_ferox_10	Psorophora ferox	94083	94083	82623	8907
A61	Ps_ferox_11	Psorophora ferox	87299	87299	83411	29617
A62	Ps_ferox_12	Psorophora ferox	116363	116363	110251	19112
A63	Sa_conditus_1	Sabethes conditus	93366	93366	81161	14731
A64	Sa_conditus_2	Sabethes conditus	86745	86745	78333	16006
A65	Sa_conditus_3	Sabethes conditus	86190	86190	73954	17559
A66	Sa_conditus_4	Sabethes conditus	76095	76095	69675	14809
A67	Sa_conditus_9	Sabethes conditus	68075	68075	62215	15630
A68	Sa_conditus_10	Sabethes conditus	76213	76213	72128	20298
A69	Sa_conditus_11	Sabethes conditus	82461	82461	74368	15090
A70	Sa_conditus_12	Sabethes conditus	77815	77815	72242	15508
A71	Sa_conditus_13	Sabethes conditus	72596	72596	67890	15756
A72	Sa_conditus_14	Sabethes conditus	79692	79692	69990	17361
A73	Sa_conditus_15	Sabethes conditus	91631	91631	81848	17685
A74	Sa_conditus_16	Sabethes conditus	78097	78097	69390	18034
A75	Sa_conditus_17	Sabethes conditus	86053	86053	79546	19722
A76	Sa_conditus_18	Sabethes conditus	84093	84093	77998	19204
A77	Sa_conditus_19	Sabethes conditus	78533	78533	76443	23875
A78	Sa_conditus_20	Sabethes conditus	83972	83972	79620	22058
A79	Sa_conditus_21	Sabethes conditus	82713	82713	77040	18430
A80	Sa_conditus_23	Sabethes conditus	80572	80572	76548	21692
A81	Sa_conditus_24	Sabethes conditus	90274	90274	86626	25678
A82	Sa_conditus_25	Sabethes conditus	84086	84086	79062	20456
A83	Sa_conditus_26	Sabethes conditus	86686	86686	82700	24882
A84	Sa_conditus_27	Sabethes conditus	79915	79915	75839	22606
A85	Sa_conditus_28	Sabethes conditus	70311	70311	67724	20497
A86	Sa_conditus_29	Sabethes conditus	80797	80797	73948	17267
A87	Sa_conditus_30	Sabethes conditus	87060	87060	80562	18186
A88	Sa_conditus_31	Sabethes conditus	80710	80710	70658	11551
A89	Sa_conditus_32	Sabethes conditus	98523	98523	81330	11179
A90	Sa_conditus_33	Sabethes conditus	85084	85084	80357	25246
A91	Sa_conditus_34	Sabethes conditus	80451	80451	70537	12828
A92	Sa_conditus_35	Sabethes conditus	74811	74811	69144	13573
A93	Wy_confusa_1	Wyeomyia confusa	79838	79838	71375	18608
A94	Wy_confusa_2	Wyeomyia confusa	90858	90858	77901	13106
A95	Wy_confusa_3	Wyeomyia confusa	75659	75659	67361	15869
A96	Wy_confusa_4	Wyeomyia confusa	95884	95884	87127	18388
A97	Wy_confusa_5	Wyeomyia confusa	111495	111495	102870	16311
A98	Wy_confusa_7	Wyeomyia confusa	85187	85187	79044	17950
A99	Wy_confusa_8	Wyeomyia confusa	100893	100893	94651	15188
A100	Wy_confusa_9	Wyeomyia confusa	84753	84753	79149	18929
A101	Wy_confusa_9b	Wyeomyia confusa	66331	66331	59925	15707
A102	Wy_confusa_10	Wyeomyia confusa	89984	89984	78545	9926
A103	Wy_confusa_10b	Wyeomyia confusa	83066	83066	72432	11116
A104	Wy_confusa_11	Wyeomyia confusa	75824	75824	69577	14773
A105	Wy_confusa_12	Wyeomyia confusa	100024	100024	86194	13976
A106	Wy_confusa_13	Wyeomyia confusa	86971	86971	76948	20956
A107	Wy_confusa_14	Wyeomyia confusa	75983	75983	61342	10659
A108	Wy_confusa_15	Wyeomyia confusa	100391	100391	92293	23069
A109	Wy_confusa_16	Wyeomyia confusa	96394	96394	94756	39644
A110	Wy_confusa_17	Wyeomyia confusa	89170	89170	81425	10890
A111	Wy_confusa_18	Wyeomyia confusa	96997	96997	86285	16081
