# Supplementary material for: Bacterial Community Diversity and Bacterial Interaction Network in Eight Mosquito Species
Source: Genes (Basel). 2022 Nov 7;13(11):2052. doi: 10.3390/genes13112052 (PMC9690548; doi:10.3390/genes13112052)
Supplement: Supplementary file 1 [file genes-13-02052-s001.zip › genes-1949879-supplementary/Supplementary Table S3.txt]

Table S3: Shannon index of each mosquito sample.
Sample ID	shannon
A1	1.58939551080493
A2	3.27540963353284
A3	1.93222773553994
A4	2.06322200310423
A5	5.52217730997638
A6	4.92732698677284
A7	1.6826249227615
A8	5.32266590527911
A9	2.22962420643495
A10	2.38615311630207
A11	1.97102272265687
A12	6.07671329736997
A13	1.9869357477846
A14	3.74568511890852
A15	4.84467183773352
A16	1.73534161992171
A17	2.29618687569057
A18	2.0815155864916
A19	1.26449142902417
A20	2.08286411929322
A21	1.09890300674063
A22	1.13667566329179
A23	2.38947925253174
A24	3.94604904506667
A25	3.75535656243049
A26	1.71696420905354
A27	1.25001655103515
A28	1.22050969972401
A29	1.18425102495259
A30	1.58102009021905
A31	1.69768066643563
A32	1.40709309590551
A33	1.18385838104133
A34	1.49394286805592
A35	1.48319617801871
A36	2.90752357071979
A37	3.31286735264809
A38	5.34531603516615
A39	3.82485605168653
A40	4.96155848654009
A41	3.6782078365803
A42	3.89163870887321
A43	3.63562426655075
A44	3.19007834934257
A45	2.77181340312446
A46	4.46461469845316
A47	3.31319830141729
A48	4.14164495507323
A49	4.63791937472303
A50	2.90943654941286
A51	2.80231814347212
A52	2.11684896868777
A53	1.99213291921578
A54	5.7990149341828
A55	3.16604771269178
A56	6.35482171806556
A57	1.13896235049026
A58	5.71007782362875
A59	5.15086423265717
A60	5.41847657826278
A61	1.12209308940759
A62	2.23191505074193
A63	4.09146572382837
A64	4.90844136963679
A65	3.56479648831271
A66	4.50616966829955
A67	3.22743446450206
A68	3.42940167025454
A69	3.19694037538612
A70	3.77052058798366
A71	4.68622182830048
A72	3.70891588650385
A73	3.7486833336931
A74	4.22090996026855
A75	2.68831168428788
A76	4.63198410363007
A77	3.11760348821295
A78	4.43848235131385
A79	4.54916322126902
A80	2.20936894116992
A81	1.19300768515491
A82	2.68840803425987
A83	1.94909030368765
A84	1.98957208166076
A85	2.15437608831301
A86	3.78609690176934
A87	2.32292515168393
A88	5.7869829332145
A89	4.73449416600175
A90	0.95356444467027
A91	5.17574228520352
A92	4.52903959000992
A93	3.46689308544846
A94	2.96001499978746
A95	3.23938787319252
A96	2.89370964976079
A97	2.71025847127921
A98	3.60181949510412
A99	3.23344402811259
A100	4.73203729880541
A101	4.60497584718725
A102	5.70527736904622
A103	3.72005010573739
A104	3.42715466988559
A105	4.12910655694485
A106	2.81058862735261
A107	3.12613347764228
A108	3.09640202769684
A109	0.607013884002557
A110	3.42754311948144
A111	3.23563273310379
