# Supplementary material for: Bacterial Community Diversity and Bacterial Interaction Network in Eight Mosquito Species
Source: Genes (Basel). 2022 Nov 7;13(11):2052. doi: 10.3390/genes13112052 (PMC9690548; doi:10.3390/genes13112052)
Supplement: Supplementary file 1 [file genes-13-02052-s001.zip › genes-1949879-supplementary/Supplementary Table S4.xlsx]

## Sheet: Supplementary_Table_4
Table S4: Pairwise permanova results both from unweighted and weighted Unifrac distances.
Group 1	Group 2	Sample size	p-value of Permanova with unweigthed Unifrac distance	p-value of Permanova with weigthed Unifrac distance
Aedes_scapularis	Aedes_serratus	14	0.032	0.344
Aedes_scapularis	Haemagogus_capricornii	15	0.056	0.033
Aedes_scapularis	Haemagogus_leucocelaenus	22	0.003	0.001
Aedes_scapularis	Kerteszia_cruzii	23	0.001	0.001
Aedes_scapularis	Psorophora_ferox	20	0.142	0.14
Aedes_scapularis	Sabethes_conditus	38	0.001	0.046
Aedes_scapularis	Wyeomyia_confusa	27	0.002	0.001
Aedes_serratus	Haemagogus_capricornii	13	0.039	0.004
Aedes_serratus	Haemagogus_leucocelaenus	20	0.001	0.001
Aedes_serratus	Kerteszia_cruzii	21	0.003	0.001
Aedes_serratus	Psorophora_ferox	18	0.082	0.008
Aedes_serratus	Sabethes_conditus	36	0.002	0.001
Aedes_serratus	Wyeomyia_confusa	25	0.001	0.001
Haemagogus_capricornii	Haemagogus_leucocelaenus	21	0.142	0.001
Haemagogus_capricornii	Kerteszia_cruzii	22	0.003	0.001
Haemagogus_capricornii	Psorophora_ferox	19	0.235	0.187
Haemagogus_capricornii	Sabethes_conditus	37	0.003	0.003
Haemagogus_capricornii	Wyeomyia_confusa	26	0.001	0.001
Haemagogus_leucocelaenus	Kerteszia_cruzii	29	0.001	0.001
Haemagogus_leucocelaenus	Psorophora_ferox	26	0.006	0.001
Haemagogus_leucocelaenus	Sabethes_conditus	44	0.001	0.001
Haemagogus_leucocelaenus	Wyeomyia_confusa	33	0.001	0.001
Kerteszia_cruzii	Psorophora_ferox	27	0.001	0.001
Kerteszia_cruzii	Sabethes_conditus	45	0.005	0.001
Kerteszia_cruzii	Wyeomyia_confusa	34	0.793	0.816
Psorophora_ferox	Sabethes_conditus	42	0.001	0.037
Psorophora_ferox	Wyeomyia_confusa	31	0.001	0.001
Sabethes_conditus	Wyeomyia_confusa	49	0.003	0.001
