# Supplementary material for: Bacterial Community Diversity and Bacterial Interaction Network in Eight Mosquito Species
Source: Genes (Basel). 2022 Nov 7;13(11):2052. doi: 10.3390/genes13112052 (PMC9690548; doi:10.3390/genes13112052)
Supplement: Supplementary file 1 [file genes-13-02052-s001.zip › genes-1949879-supplementary/Supplementary Table S5.xlsx]

## Sheet: Planilha1
Table S5: ANCOM analysis. Percentile abundances of features by group.
Percentile	0.0	25.0	50.0	75.0	100.0	0.0	25.0	50.0	75.0	100.0	0.0	25.0	50.0	75.0	100.0	0.0	25.0	50.0	75.0	100.0	0.0	25.0	50.0	75.0	100.0	0.0	25.0	50.0	75.0	100.0	0.0	25.0	50.0	75.0	100.0	0.0	25.0	50.0	75.0	100.0
Group	Aedes_scapularis	Aedes_scapularis	Aedes_scapularis	Aedes_scapularis	Aedes_scapularis	Aedes_serratus	Aedes_serratus	Aedes_serratus	Aedes_serratus	Aedes_serratus	Haemagogus_capricornii	Haemagogus_capricornii	Haemagogus_capricornii	Haemagogus_capricornii	Haemagogus_capricornii	Haemagogus_leucocelaenus	Haemagogus_leucocelaenus	Haemagogus_leucocelaenus	Haemagogus_leucocelaenus	Haemagogus_leucocelaenus	Kerteszia_cruzii	Kerteszia_cruzii	Kerteszia_cruzii	Kerteszia_cruzii	Kerteszia_cruzii	Psorophora_ferox	Psorophora_ferox	Psorophora_ferox	Psorophora_ferox	Psorophora_ferox	Sabethes_conditus	Sabethes_conditus	Sabethes_conditus	Sabethes_conditus	Sabethes_conditus	Wyeomyia_confusa	Wyeomyia_confusa	Wyeomyia_confusa	Wyeomyia_confusa	Wyeomyia_confusa
Bacteria;Proteobacteria;Alphaproteobacteria;Acetobacterales;Acetobacteraceae;Asaia	1.0	41.5	2329.0	12784.25	17478.0	1099.0	4108.75	14755.5	17804.75	19834.0	1.0	49.0	267.0	933.5	1903.0	1.0	1.0	23.0	486.75	2173.0	1.0	1.0	1.0	6.5	1308.0	1.0	1.0	2.0	4.0	13687.0	1.0	1.0	4.0	608.5	16740.0	1.0	1.0	1.0	3.5	974.0
Bacteria;Proteobacteria;Alphaproteobacteria;Rhizobiales;Xanthobacteraceae;Afipia	5.0	169.25	914.0	1229.0	1999.0	58.0	93.75	118.0	568.25	813.0	1.0	1.0	1.0	427.0	1286.0	1.0	3.0	5.5	1210.25	7409.0	2699.0	3943.5	5950.0	7509.5	13261.0	1.0	4.0	6.0	617.5	1980.0	3.0	1139.5	3402.5	4799.25	8646.0	45.0	3099.0	4837.0	7505.5	11410.0
Bacteria;Proteobacteria;Alphaproteobacteria;Rickettsiales;Anaplasmataceae;Wolbachia	1.0	1.0	2.0	5.25	10.0	1.0	1.5	3.5	8.5	15.0	1.0	1.0	3.0	5.5	18816.0	1.0	17478.75	21236.0	26387.0	31605.0	1.0	1.0	5.0	6.0	10.0	1.0	5.25	9.5	16.0	33.0	1.0	1.0	3.0	7.75	270.0	1.0	1.0	5.0	7.0	10.0
Bacteria;Bacteroidota;Bacteroidia;Chitinophagales;Chitinophagaceae;Puia	1.0	2.5	17.5	39.25	383.0	5.0	8.75	13.0	15.75	48.0	1.0	1.0	1.0	24.5	99.0	1.0	1.0	1.0	84.0	711.0	317.0	589.0	748.0	869.5	1532.0	1.0	1.0	1.0	71.0	135.0	1.0	38.5	134.5	373.0	1860.0	4.0	226.5	630.0	1179.0	2349.0
Bacteria;Proteobacteria;Gammaproteobacteria;Gammaproteobacteria_Incertae_Sedis;Unknown_Family;Acidibacter	1.0	15.5	101.5	216.75	415.0	5.0	22.25	25.5	34.75	98.0	1.0	1.0	1.0	76.5	128.0	1.0	1.0	1.0	315.75	1123.0	120.0	395.0	716.0	1234.5	1812.0	1.0	1.0	2.0	52.5	616.0	1.0	46.0	268.0	683.25	1629.0	8.0	326.0	942.0	1472.0	2688.0
Bacteria;Proteobacteria;Alphaproteobacteria;Sphingomonadales;Sphingomonadaceae;Sphingomonas	1.0	34.25	85.5	139.0	326.0	8.0	29.75	95.0	173.0	302.0	1.0	1.0	1.0	52.0	166.0	1.0	1.0	3.0	60.0	452.0	111.0	186.0	429.0	610.0	2195.0	1.0	1.0	9.5	228.75	445.0	1.0	36.5	228.0	352.75	1482.0	7.0	223.5	352.0	1053.0	2467.0
Bacteria;Actinobacteriota;Actinobacteria;Pseudonocardiales;Pseudonocardiaceae;__	1.0	35.25	564.5	944.75	3423.0	1.0	2.25	4.5	110.25	268.0	1.0	1.0	18.0	29.0	192.0	1.0	1.0	1.0	9.25	182.0	1.0	1.0	1.0	3.5	1129.0	1.0	1.0	58.5	175.25	830.0	1.0	36.0	705.5	1100.0	3075.0	1.0	1.0	1.0	50.0	1952.0
Bacteria;Bacteroidota;Bacteroidia;Bacteroidales;Porphyromonadaceae;Porphyromonas	1.0	1.0	1.0	1.0	1.0	1.0	1.0	1.0	1.0	13.0	1.0	1.0	1.0	1.0	1.0	1.0	1.0	1.0	1.0	1.0	1.0	1.0	1.0	1.0	376.0	1.0	1.0	1.0	1.0	186.0	1.0	1.0	63.5	159.75	658.0	1.0	1.0	1.0	1.0	24.0
Bacteria;Proteobacteria;Alphaproteobacteria;Rhizobiales;Beijerinckiaceae;1174-901-12	5.0	55.75	124.5	166.5	226.0	3.0	9.75	21.0	24.0	261.0	1.0	1.0	1.0	20.5	103.0	1.0	1.0	1.0	1.0	7.0	1.0	1.0	1.0	1.0	1.0	1.0	2.5	10.0	142.5	354.0	1.0	1.0	20.0	163.75	358.0	1.0	1.0	1.0	1.0	213.0
Bacteria;Proteobacteria;Gammaproteobacteria;Enterobacterales;Erwiniaceae;__	1.0	139.75	582.0	1606.25	12011.0	1.0	1.5	4.0	17.75	82.0	1.0	4.0	45.0	108.5	17512.0	1.0	1.0	1.0	4.0	16.0	1.0	1.0	1.0	1.0	1.0	1.0	1.0	1.0	159.0	10227.0	1.0	1.0	1.0	20.0	4137.0	1.0	1.0	1.0	1.0	21.0
Bacteria;Proteobacteria;Alphaproteobacteria;Rhizobiales;Beijerinckiaceae;Methylobacterium-Methylorubrum	1.0	98.5	216.5	375.0	584.0	8.0	30.25	48.0	159.5	269.0	1.0	8.0	21.0	76.0	439.0	1.0	1.0	2.5	20.0	320.0	1.0	158.5	563.0	894.5	2643.0	1.0	4.0	18.5	365.75	716.0	1.0	86.0	355.5	654.25	1471.0	1.0	56.5	232.0	589.0	1130.0
Bacteria;Actinobacteriota;Actinobacteria;Pseudonocardiales;Pseudonocardiaceae;Saccharopolyspora	1.0	16.75	35.5	207.75	333.0	1.0	1.0	1.0	1.0	7.0	1.0	1.0	1.0	3.0	20.0	1.0	1.0	1.0	1.0	20.0	1.0	1.0	1.0	1.0	23.0	1.0	1.0	1.0	46.25	483.0	1.0	1.0	84.5	173.5	933.0	1.0	1.0	1.0	8.5	415.0
