# Supplementary material for: Bacterial Community Diversity and Bacterial Interaction Network in Eight Mosquito Species
Source: Genes (Basel). 2022 Nov 7;13(11):2052. doi: 10.3390/genes13112052 (PMC9690548; doi:10.3390/genes13112052)
Supplement: Supplementary file 1 [file genes-13-02052-s001.zip › genes-1949879-supplementary/Supplementary Table S6.xlsx]

## Sheet: ASV_Ae_scapularis_freq
Table S6: Relative abundance of each ASV in each mosquito species.
Sample_ID	ASV_9317e66f10a44f0ff83a94d5bd6beae1	ASV_4274bacc8ea2d250dcd9a6cbb647f5b4	ASV_fe9ec994331a9ce3fa3defc32310d086	ASV_f88ba407452a0d3e6bd5fe0a5ecc9165	ASV_4afaeb2cc5a03e310c7876034bbf6ee0	ASV_7d4b2977da4db27793055b31375af234	ASV_25916a956fe1f3b26a9f0ae5051541ba	ASV_1b178df366ea881038b47b56127b612f	ASV_1832589aec38d08cf892bff001815a4b	ASV_68f8256c1cb26a10523937404c560585	ASV_aae0fadb1b40f2a93a23125fbf69d532	ASV_026b184b7aa9614350a03f21ae4adf7e	ASV_c50aa760a86c7bffbca89394a9db7045	ASV_ceee9a3ad4c3c5f4652111ac61382c7c	ASV_57856ef49f07851272a14077a636dcd8	ASV_94493a74e6d2882ba600470193f87355	ASV_85b94f74ef05a96cd85223e7d9b61400	ASV_57baa39dfa1d02d74cfff998d857b5ac	ASV_abd60f800a2f492532158589d3085e0c	ASV_888e5f6e4c0a62ab703dc199929dd72b	ASV_2942c69dd2eb6879d06b2d356a9b2e80	ASV_e9de5d97660349e2f019fb87e475dc01	ASV_707a21f5b2f7953d1e0226c2d54b2ebe	ASV_1f6b2d0cae6a5dfca9dba525d9a7bf97	ASV_5c3866bd735f5c0b2a18f7039b8e5fef	ASV_f62f7d9231cba691199ff49d0f790dd7	ASV_28da3ed611ca66f8579a130976b3aaae	ASV_fa1c565d3b0c8a82d73395e261214bc8	ASV_9dec67b788f0ceb4fcf47cbb8e14bd08	ASV_f6367a009f61f5690847f9124ac257ad	ASV_354f3f82eaf772d3c094598abeda9121	ASV_98a91181c70bae0722c3aa4bf38ec006	ASV_76459010052e13e455f3de6f809feb61	ASV_b9373bcf7e470ee33b268f7701b03f61	ASV_26bdd198c09093130c2e8707c917737d	ASV_18e7c51cedcd55d6c39cc33bef8db72a	ASV_bdbd7f9af88c3c5ce86729589046e582	ASV_39274943d573f888f63beaa71a86b192	ASV_8aed4f5efd02514cea4b345f7db4d35f	ASV_5ca4a74f051e469d9270a16ced822087	ASV_f019b0d31699aebc5a54924897b17760	ASV_b8f512ca76faba79d0c4ed4ee5f86040	ASV_2a0b805462a3f5965457f8830134e7f3	ASV_ace50e8e9fc580d34a0623b20ec6d8a8	ASV_080b2f52326850f1abe069fc658992af	ASV_fceaab840c53a185678b43d55226a999
A1	1.96783	0.162788	4.1128	83.1562	0	0	0	0	0	0	0	0	0	0	0.0430911	0	0	0	0	0	0	0	0	0	0	0.172364	0	0	0	0	0	0	0.162788	0.579335	0	0.402183	1.80504	0.29685	0	2.04443	0.45485	0	0.0143637	0	0.100546	0.0430911
A2	0.884336	0.190864	6.06947	0.330831	0	0	0	0.095432	0.0763456	0	0	0.489884	0.464436	0.229037	0	0.515333	0	0	0.489884	0.108156	0.343555	0	0	0	0	0	0	0	0	0	0	0.279934	0	0.260847	0	0.458074	0.171778	2.37944	0	0.318107	0.279934	57.7491	9.73406	2.46851	0.127243	0.0127243
A3	0	0	0.024079	26.8661	0	0	0	0	0	0	0	0	0	0	0	0.024079	0	0	0	0	0	0	0.024079	0	0	0	0	0	0	0	0	0	0	0	0	0	0	0.0842764	0	0	0.024079	0	71.3942	0.024079	0	0.0300987
A4	0.0843087	0.0495933	1.00674	79.5923	0	0	0	0.0495933	0	0	0	0.029756	0.426503	0.0991867	0	0.0247967	0	0	0.0644713	0.109105	0.089268	0	0	0.109105	0	0	0	0	0.044634	0.044634	0	0.0247967	0.357072	0.634795	0	0.163658	0.089268	0.342194	0	0	0.0396747	0.0793493	4.74112	1.96886	0	0.0198373
A5	0.749149	1.67234	10.5486	0	0	0	0	0	0	0	0	1.00643	3.00416	0	0	0	0	0	0	1.44533	0.204313	0	0.378358	0	0.0151343	0	7.6731	0	0	0	0	0.385925	3.1328	3.41279	0	2.73931	0.544835	7.77904	0.0302686	0.446462	1.25615	0	13.636	5.48619	0	0
A6	0.791925	2.32919	9.0295	0.0465839	0	0	0	0	0	0	0	0.706522	0	0	0.100932	0	0	0	0.209627	1.37422	1.03261	0	0	0	0	0.108696	0	0	0	0.0621118	0	0	0.240683	1.31211	0	4.12267	0.11646	12.5621	0	3.85093	1.07919	0	1.57609	24.9146	0	0
A7	0.027854	0.449644	0.242728	46.0587	0	0	0	0	0	0	0	0.131312	0	0	0.0238749	0	0	0	0.0079583	0.0756038	0.0198957	0	0.027854	0	0	0	0	0	0	0	0	0	0.0198957	0	0	0.218853	0.0079583	0.501373	0.0159166	50.6028	0.0835621	0.0079583	0	0.127333	0	0
A8	2.45214	8.53504	15.6937	0.988768	0	0	0	0	0	0	0	0.395507	0	0	0	0	0	0	2.42841	2.43632	0.878026	0	0.308495	0	0	0	0	0	0	0	0	0	3.95507	0.735643	0	0	0	3.36181	0.0395507	2.13574	0.0949217	0.253125	0.276855	8.00506	0.0870115	0

## Sheet: ASV_Ae_serratus_freq
Sample_ID	ASV_9317e66f10a44f0ff83a94d5bd6beae1	ASV_4274bacc8ea2d250dcd9a6cbb647f5b4	ASV_fe9ec994331a9ce3fa3defc32310d086	ASV_f88ba407452a0d3e6bd5fe0a5ecc9165	ASV_4afaeb2cc5a03e310c7876034bbf6ee0	ASV_7d4b2977da4db27793055b31375af234	ASV_25916a956fe1f3b26a9f0ae5051541ba	ASV_1b178df366ea881038b47b56127b612f	ASV_1832589aec38d08cf892bff001815a4b	ASV_68f8256c1cb26a10523937404c560585	ASV_aae0fadb1b40f2a93a23125fbf69d532	ASV_026b184b7aa9614350a03f21ae4adf7e	ASV_c50aa760a86c7bffbca89394a9db7045	ASV_ceee9a3ad4c3c5f4652111ac61382c7c	ASV_57856ef49f07851272a14077a636dcd8	ASV_94493a74e6d2882ba600470193f87355	ASV_85b94f74ef05a96cd85223e7d9b61400	ASV_57baa39dfa1d02d74cfff998d857b5ac	ASV_abd60f800a2f492532158589d3085e0c	ASV_888e5f6e4c0a62ab703dc199929dd72b	ASV_2942c69dd2eb6879d06b2d356a9b2e80	ASV_e9de5d97660349e2f019fb87e475dc01	ASV_707a21f5b2f7953d1e0226c2d54b2ebe	ASV_1f6b2d0cae6a5dfca9dba525d9a7bf97	ASV_5c3866bd735f5c0b2a18f7039b8e5fef	ASV_f62f7d9231cba691199ff49d0f790dd7	ASV_28da3ed611ca66f8579a130976b3aaae	ASV_fa1c565d3b0c8a82d73395e261214bc8	ASV_9dec67b788f0ceb4fcf47cbb8e14bd08	ASV_f6367a009f61f5690847f9124ac257ad	ASV_354f3f82eaf772d3c094598abeda9121	ASV_98a91181c70bae0722c3aa4bf38ec006	ASV_76459010052e13e455f3de6f809feb61	ASV_b9373bcf7e470ee33b268f7701b03f61	ASV_26bdd198c09093130c2e8707c917737d	ASV_18e7c51cedcd55d6c39cc33bef8db72a	ASV_bdbd7f9af88c3c5ce86729589046e582	ASV_39274943d573f888f63beaa71a86b192	ASV_8aed4f5efd02514cea4b345f7db4d35f	ASV_5ca4a74f051e469d9270a16ced822087	ASV_f019b0d31699aebc5a54924897b17760	ASV_b8f512ca76faba79d0c4ed4ee5f86040	ASV_2a0b805462a3f5965457f8830134e7f3	ASV_ace50e8e9fc580d34a0623b20ec6d8a8	ASV_080b2f52326850f1abe069fc658992af	ASV_fceaab840c53a185678b43d55226a999
A9	0.085349	0.80065	0.471449	78.3255	0	0	0	0.020321	0.008128	0	0	0	7.32371	0.008128	0	0	0	0.146312	0	0	0	0	0	0	0	0.020321	0	0	0	0	0	0	0.093477	0.109734	0	0.065027	0.040642	0.07722	0	6.42146	0	0.052835	0	0	0	0.056899
A10	0.015318	0.176157	0.218282	57.389	0	0	0	0	0	0	0	0	0	0	0	0	0	0	0	0	0.026807	0	0	0	0	0	0	0	0	0	0	0	0.015318	0.015318	0	0.007659	0.026807	0.053613	29.223	0.034466	0.011489	0.011489	0	0	0	0.034466
A11	0.077378	28.3378	0.298959	59.7003	0	0	0	0	0.014069	0	0	0	0.035172	0	0.003517	0	0.031654	0	0	0	0	0	0.021103	0	0	0	0.070343	0	0	0	0	0	0.007034	0.017586	0	5.19837	0.04924	0.077378	0.038689	0.084412	0	0	0.014069	0	0.014069	0
A12	0.895164	0.48911	6.57069	9.99446	0.461425	0	0	0	0	0	0	0.147656	0.258398	0.332226	0.415282	0.101513	0	0	0	0	1.33813	0	0	0	0	0.249169	0	0	0	0	0	0.415282	0	0.073828	0	1.28276	0.433739	4.32817	0	0.562938	1.9103	2.18715	0.747508	2.15947	0	0.027685
A13	0.112957	0.029285	0.493662	48.4625	0	0	0	0	0	0	0	0.037652	0.092039	0	0.029285	0.016734	0	0	0	0	0.062754	0	0	0	0	0	0.941304	0	0	0	0	0	0	0.154792	0	0.062754	0.016734	0.204995	41.6684	0.196628	0.016734	1.05845	0	0.460193	0	0.008367
A14	0.275103	0.122268	6.15925	10.2552	0.183402	0	0	0	0.030567	0	0	0.015284	0.084059	0	0	0.015284	0	0.198686	0	0	0.152835	0	0.12991	0	0	0.061134	0	0	0.084059	0	45.6977	0	0.657191	0.511998	0	0	0.114626	0.091701	0.634266	0.015284	0.061134	0.351521	0.015284	0.015284	0	0

## Sheet: ASV_Hg_capricornii_freq
Sample_ID	ASV_9317e66f10a44f0ff83a94d5bd6beae1	ASV_4274bacc8ea2d250dcd9a6cbb647f5b4	ASV_fe9ec994331a9ce3fa3defc32310d086	ASV_f88ba407452a0d3e6bd5fe0a5ecc9165	ASV_4afaeb2cc5a03e310c7876034bbf6ee0	ASV_7d4b2977da4db27793055b31375af234	ASV_25916a956fe1f3b26a9f0ae5051541ba	ASV_1b178df366ea881038b47b56127b612f	ASV_1832589aec38d08cf892bff001815a4b	ASV_68f8256c1cb26a10523937404c560585	ASV_aae0fadb1b40f2a93a23125fbf69d532	ASV_026b184b7aa9614350a03f21ae4adf7e	ASV_c50aa760a86c7bffbca89394a9db7045	ASV_ceee9a3ad4c3c5f4652111ac61382c7c	ASV_57856ef49f07851272a14077a636dcd8	ASV_94493a74e6d2882ba600470193f87355	ASV_85b94f74ef05a96cd85223e7d9b61400	ASV_57baa39dfa1d02d74cfff998d857b5ac	ASV_abd60f800a2f492532158589d3085e0c	ASV_888e5f6e4c0a62ab703dc199929dd72b	ASV_2942c69dd2eb6879d06b2d356a9b2e80	ASV_e9de5d97660349e2f019fb87e475dc01	ASV_707a21f5b2f7953d1e0226c2d54b2ebe	ASV_1f6b2d0cae6a5dfca9dba525d9a7bf97	ASV_5c3866bd735f5c0b2a18f7039b8e5fef	ASV_f62f7d9231cba691199ff49d0f790dd7	ASV_28da3ed611ca66f8579a130976b3aaae	ASV_fa1c565d3b0c8a82d73395e261214bc8	ASV_9dec67b788f0ceb4fcf47cbb8e14bd08	ASV_f6367a009f61f5690847f9124ac257ad	ASV_354f3f82eaf772d3c094598abeda9121	ASV_98a91181c70bae0722c3aa4bf38ec006	ASV_76459010052e13e455f3de6f809feb61	ASV_b9373bcf7e470ee33b268f7701b03f61	ASV_26bdd198c09093130c2e8707c917737d	ASV_18e7c51cedcd55d6c39cc33bef8db72a	ASV_bdbd7f9af88c3c5ce86729589046e582	ASV_39274943d573f888f63beaa71a86b192	ASV_8aed4f5efd02514cea4b345f7db4d35f	ASV_5ca4a74f051e469d9270a16ced822087	ASV_f019b0d31699aebc5a54924897b17760	ASV_b8f512ca76faba79d0c4ed4ee5f86040	ASV_2a0b805462a3f5965457f8830134e7f3	ASV_ace50e8e9fc580d34a0623b20ec6d8a8	ASV_080b2f52326850f1abe069fc658992af	ASV_fceaab840c53a185678b43d55226a999
A15	0.756179	5.66212	11.7577	14.183	0	0	0	0.0922169	0	0	0	0.378089	6.01254	0	0	0.433419	0	0	0	0	0.627075	0	0	0	0	0.184434	0	0	0	0.202877	0	0	0	3.827	0	3.74401	0.903726	5.3578	0	0.193655	0.525636	12.145	0.866839	0.193655	0	0
A16	0	0	0	8.87222	0	0	0	0	0	0	0	0	0.00943352	0	0	0	0	0	0	0	0	0	0	0	0	0.0235838	0	0	0	0	0	0	0	0	0	0.0235838	0	0.0424508	0	0.0849017	0	1.18862	0.0283006	0	0	87.6138
A17	0.225008	76.8242	2.1261	1.21229	0.09184	0	0	0.078064	0.059696	0	0	0.055104	0	0	0	0	0	0	0	0	0.215824	0	0	0.082656	0	0	0	0	0	0	0	0	0.29848	0.25256	0	0.463792	0.197456	0.606144	0	1.00565	0.059696	0.018368	0.555632	0	0	0.013776
A18	0	0.118671	0	1.518	0	0	0	0	0	0	0	0	0	0	0	0	0	0	0	0	0	0	0.00988924	0	0	0	0	0	0	0	0	0	0	0.0197785	25.9691	0	0	0.0692247	0.00988924	0	0	70.6932	0	0	0	0
A19	0	0.0447577	0	0.520309	0	0	0	0	0	0	0	0	0	0	0	0	0	0	0	0	0	0	0	0	0	0	0	0	0	0	0	0	0	0.111894	0	0.0111894	0	0.151057	0	0	0.123084	0	96.9397	0	0	0.0335683
A20	0.728503	85.9749	2.1683	0	0	0	0	0	0.022945	0	0	0.372856	0.0114725	0	0.022945	0	0	0	0.0516262	0.108989	0.160615	0	0	0	0	0	0	0	0	0	0	0	0	0.315494	0	0.372856	0.022945	1.29639	0	0.068835	0.269604	0	0.252395	0.940745	0	0.0114725
A21	0	98.4511	0	0	0	0	0	0	0	0	0	0	0	0	0	0	0	0	0	0.0269378	0	0	0.0942824	0	0	0.141424	0	0	0	0	0	0	0	0	0	0	0	0.0404068	0	0	0.114486	0	0	0.0471412	0	0

## Sheet: ASV_Hg_leucocelaenus_freq
Sample_ID	ASV_9317e66f10a44f0ff83a94d5bd6beae1	ASV_4274bacc8ea2d250dcd9a6cbb647f5b4	ASV_fe9ec994331a9ce3fa3defc32310d086	ASV_f88ba407452a0d3e6bd5fe0a5ecc9165	ASV_4afaeb2cc5a03e310c7876034bbf6ee0	ASV_7d4b2977da4db27793055b31375af234	ASV_25916a956fe1f3b26a9f0ae5051541ba	ASV_1b178df366ea881038b47b56127b612f	ASV_1832589aec38d08cf892bff001815a4b	ASV_68f8256c1cb26a10523937404c560585	ASV_aae0fadb1b40f2a93a23125fbf69d532	ASV_026b184b7aa9614350a03f21ae4adf7e	ASV_c50aa760a86c7bffbca89394a9db7045	ASV_ceee9a3ad4c3c5f4652111ac61382c7c	ASV_57856ef49f07851272a14077a636dcd8	ASV_94493a74e6d2882ba600470193f87355	ASV_85b94f74ef05a96cd85223e7d9b61400	ASV_57baa39dfa1d02d74cfff998d857b5ac	ASV_abd60f800a2f492532158589d3085e0c	ASV_888e5f6e4c0a62ab703dc199929dd72b	ASV_2942c69dd2eb6879d06b2d356a9b2e80	ASV_e9de5d97660349e2f019fb87e475dc01	ASV_707a21f5b2f7953d1e0226c2d54b2ebe	ASV_1f6b2d0cae6a5dfca9dba525d9a7bf97	ASV_5c3866bd735f5c0b2a18f7039b8e5fef	ASV_f62f7d9231cba691199ff49d0f790dd7	ASV_28da3ed611ca66f8579a130976b3aaae	ASV_fa1c565d3b0c8a82d73395e261214bc8	ASV_9dec67b788f0ceb4fcf47cbb8e14bd08	ASV_f6367a009f61f5690847f9124ac257ad	ASV_354f3f82eaf772d3c094598abeda9121	ASV_98a91181c70bae0722c3aa4bf38ec006	ASV_76459010052e13e455f3de6f809feb61	ASV_b9373bcf7e470ee33b268f7701b03f61	ASV_26bdd198c09093130c2e8707c917737d	ASV_18e7c51cedcd55d6c39cc33bef8db72a	ASV_bdbd7f9af88c3c5ce86729589046e582	ASV_39274943d573f888f63beaa71a86b192	ASV_8aed4f5efd02514cea4b345f7db4d35f	ASV_5ca4a74f051e469d9270a16ced822087	ASV_f019b0d31699aebc5a54924897b17760	ASV_b8f512ca76faba79d0c4ed4ee5f86040	ASV_2a0b805462a3f5965457f8830134e7f3	ASV_ace50e8e9fc580d34a0623b20ec6d8a8	ASV_080b2f52326850f1abe069fc658992af	ASV_fceaab840c53a185678b43d55226a999
A22	0	0.0518011	0	0	0	0	0	0	0	0	0	0.0318776	0	0	0	0	0	0	0	0	0.0079694	0	0	0	0	0.0916481	0	0	0	0	0	0.0239082	0	0	0	0.0637552	0	0	0	0	0.0199235	0.0079694	0	0.0199235	0	97.7726
A23	2.19965	2.36805	8.37762	0	0	0.889333	0	0	0	0	0	0.29469	0	0	0	0	0	0	0	0	1.16297	0	0	0	0	0.684103	0	0	0	0	0	0.557807	4.5256	0.126296	0	0	0.889333	0.0105247	0	1.2577	0	0	0	0.015787	0.426248	69.2522
A24	5.40123	13.1848	35.5276	10.0405	0	0	0	0.284529	0	0	0	0	0	0	0	0	0	0	0	0	0	0	3.51562	0.409915	0	0	0	0	0	0	0	0	3.63137	1.50463	0	3.93036	0.530478	1.69271	0.072338	0	0	0.670332	0	0.83912	0	0
A25	7.24182	2.24394	37.0251	0	0	0	0	0	3.77391	0	0	0	0	0	1.81895	0	0	0	0	0	3.66341	0	1.52146	0	0	0	8.62728	0	0	0	0	0	7.25032	2.14195	0	0.603485	6.02635	4.38589	0	0.0934977	1.25797	0	0	0	0	0.0339991
A26	2.68825	6.09437	11.1905	0.0635609	0	0	0	0	0.00373888	0	0	0	0	0	0	0	0	0	0	0	0.669259	0	0.628131	0	0	0	0	0	0	0	0	0	0	0	0	0.295371	1.24878	0	0	0	0	0	0.0149555	0	0	75.8693
A27	0	0.957602	0	0	0	0	0	0	0	0	0	0	0	0	0	0	0	0	0	0	0	0	0	0	0	0	0	0	0	0	0	0	0	0.0292398	0	0	0	0.0475146	0	0	0.0365497	0.0328947	0	0.00730994	0	96.8494
A28	0.0111707	0	0.0390974	0	0	0	0	0	0	0	0	0	0	0	0	0	0	0	0.0111707	0.0111707	0	0	0	0	0	0.0111707	0	0	0	0	0	0	0	0	0	0.0726095	0	0.0670241	0	0.0335121	0.0446828	0.201072	0.0837802	0.0614388	0	97.5257
A29	0	0.0814638	0.0125329	0	0	0	0	0	0	0	0	0	0.00626645	0	0	0.0814638	0	0	0.0156661	0	0	0	0	0	0	0	0	0	0	0	0	0	0	0	0	0.0125329	0	0.0407319	0	0	0.0219326	0	0.0125329	0.0219326	0	97.7691
A30	0	1.09393	0.0129205	5.6204	0	0	0	0	0	0	0	0	0	0	0	0	0	0	0	0	0	0	0.0387614	0	0	0.0301477	0	0	0	0	0	0	0	0	0.917352	0	0	0	0	0	0	0	0.0172273	0	0	90.8179
A31	0	2.13427	0.0174226	6.23149	0	0	0	0	0	0	0	0.0116151	0	0	0	0	0	0	0	0	0	0	0	0	0	0	0	0	0	0	0	0	0.00871131	0.00871131	1.16151	0	0.00580754	0.0116151	0.00580754	0	0.00871131	0	0	0	0	88.8902
A32	0	0.0128441	0.0214069	0.115597	0	0	0	0.0128441	0	0	0	0.0128441	0	0	0	0	0	0	0	0	0	0	0.0685019	0	0	0	0	0	0	0	0	0	0	0.0128441	0	0	0	0.0556578	2.44038	0.34251	0.0727833	0	0	0	0	94.4385
A33	0	0.0978428	0	0.950473	0.0232959	0	0	0	0	0	0	0.0559102	0	0	0	0.0698877	0	0	0	0	0	0	0	0	0	0.0139775	0	0	0	0	0	0	0	0	0	0	0.00931836	0	0	0	0.00465918	0	0	0	0	97.0834
A34	0	6.8603	0.0106197	0.446026	0	0	0	0	0	0	0	0	0	0	0	0	0	0	0	0	0	0	0	0	0	0.0159295	0	0	0	0	0	0	0	0	0	0	0	0	0	0	0	0.0159295	0	0	0	90.9786
A35	0	3.60577	0.00686813	1.94368	0	0	0	0	0	0	0	0	0	0	0	0	0	0	0	0	0	0	0	0	0	0	0	0	0	0	0	0	0	0	0	0	0	0.00686813	0.0103022	0	0.051511	0	0	0	0	92.5481

## Sheet: ASV_Ke_cruzii_freq
Sample_ID	ASV_9317e66f10a44f0ff83a94d5bd6beae1	ASV_4274bacc8ea2d250dcd9a6cbb647f5b4	ASV_fe9ec994331a9ce3fa3defc32310d086	ASV_f88ba407452a0d3e6bd5fe0a5ecc9165	ASV_4afaeb2cc5a03e310c7876034bbf6ee0	ASV_7d4b2977da4db27793055b31375af234	ASV_25916a956fe1f3b26a9f0ae5051541ba	ASV_1b178df366ea881038b47b56127b612f	ASV_1832589aec38d08cf892bff001815a4b	ASV_68f8256c1cb26a10523937404c560585	ASV_aae0fadb1b40f2a93a23125fbf69d532	ASV_026b184b7aa9614350a03f21ae4adf7e	ASV_c50aa760a86c7bffbca89394a9db7045	ASV_ceee9a3ad4c3c5f4652111ac61382c7c	ASV_57856ef49f07851272a14077a636dcd8	ASV_94493a74e6d2882ba600470193f87355	ASV_85b94f74ef05a96cd85223e7d9b61400	ASV_57baa39dfa1d02d74cfff998d857b5ac	ASV_abd60f800a2f492532158589d3085e0c	ASV_888e5f6e4c0a62ab703dc199929dd72b	ASV_2942c69dd2eb6879d06b2d356a9b2e80	ASV_e9de5d97660349e2f019fb87e475dc01	ASV_707a21f5b2f7953d1e0226c2d54b2ebe	ASV_1f6b2d0cae6a5dfca9dba525d9a7bf97	ASV_5c3866bd735f5c0b2a18f7039b8e5fef	ASV_f62f7d9231cba691199ff49d0f790dd7	ASV_28da3ed611ca66f8579a130976b3aaae	ASV_fa1c565d3b0c8a82d73395e261214bc8	ASV_9dec67b788f0ceb4fcf47cbb8e14bd08	ASV_f6367a009f61f5690847f9124ac257ad	ASV_354f3f82eaf772d3c094598abeda9121	ASV_98a91181c70bae0722c3aa4bf38ec006	ASV_76459010052e13e455f3de6f809feb61	ASV_b9373bcf7e470ee33b268f7701b03f61	ASV_26bdd198c09093130c2e8707c917737d	ASV_18e7c51cedcd55d6c39cc33bef8db72a	ASV_bdbd7f9af88c3c5ce86729589046e582	ASV_39274943d573f888f63beaa71a86b192	ASV_8aed4f5efd02514cea4b345f7db4d35f	ASV_5ca4a74f051e469d9270a16ced822087	ASV_f019b0d31699aebc5a54924897b17760	ASV_b8f512ca76faba79d0c4ed4ee5f86040	ASV_2a0b805462a3f5965457f8830134e7f3	ASV_ace50e8e9fc580d34a0623b20ec6d8a8	ASV_080b2f52326850f1abe069fc658992af	ASV_fceaab840c53a185678b43d55226a999
A36	7.60066	0.00844987	55.7185	0.00844987	0	0	0	0	0	0	0	0	0	0	0	0	0	0	0	0	1.66885	0	0	0	0	0	0	0	0	0	0	2.94901	0	1.02243	0	1.34353	3.15603	1.88432	0	6.84017	0.0211247	0	0	0	0	0.0126748
A37	5.49935	1.52616	44.1937	0.0216169	0	0	0	0	0	0	0	0	0	0	3.36792	0	0	0	0	0	8.72028	0	0	0	0	0	0	0	0	6.48508	0	0	0	8.46952	0	3.18201	3.99481	2.54648	0.00864678	0.0389105	0	0	0	0	0	0.0172936
A38	0.597087	1.77184	14.2524	0.0291262	0	1.02913	0	0	0	0	0	0	0	0	0	0	0	0	0	0	2.1165	0	0.140777	0	11.8981	0	0	0	0.65534	0	0	0.0485437	2.5534	0.538835	0	0.708738	1.81068	0	0.0194175	0	0.0825243	1.46117	0	0	10.9078	0
A39	3.85739	2.41379	39.9708	0.0233781	0	0	0	0	0	0	0	0	0	0	0	2.67095	0	0	0	0	0	0	0	0	0	0	0	0	0	0	0	0	0	3.08007	0	7.8083	4.33665	6.00818	0	1.78843	0.163647	0.00584453	0	1.40853	0	0
A40	0.855746	1.07867	19.2723	0	1.84093	0	0	0.237308	0	0	0	0.273263	0	0	0.280454	0	0.970804	0	0	0	0	0	0	1.15058	0	0	0	0	0	0	0	0	0	0.337984	0	1.46699	5.74572	11.2254	0.0431468	5.22796	0.136632	0	0	5.69538	0	0
A41	4.93814	0.637888	32.5378	0	0	0	0	1.39676	0	0	0	0	0	0	1.89717	0	0	0	0	0	3.15645	0	0	0	0	0	0	0	0	0	0	0	23.3434	1.66071	0	3.66786	2.90349	7.4512	0.0384933	3.51938	0.0989827	0	0	0.0164971	0.593896	0
A42	2.55917	0.666792	19.7924	0	0	11.3589	0	0	0	0	0	0	0	0.878099	0	0	0	0	0	0	0.601052	0	0	0	0	0	0	0	0	0	0	0	18.5997	0.793576	0	1.27724	2.94421	5.09485	0	17.2474	0	0	0	0	0	0
A43	6.69715	0	36.4961	0	0	0	0	0.0142898	1.348	0	0	0	0	0	0	0	0	0	0	0	8.74059	0	0	0	0	1.57664	0	0	0	0	0	0	3.65819	9.68848	0	0.757359	7.25922	1.75765	0	0	3.08183	0	0	0	1.12889	0.0190531
A44	5.81461	12.6679	42.3507	0	0	0	0	0	2.17907	0	0	1.03873	0	0	0	0	0	0	0	0	5.25008	0	0	0	0	0	0	0	0	0	0	0	3.08231	11.0082	0	0	8.72756	0	0	3.36457	0.66614	0	0	0	0	0.067743
A45	6.26474	0	51.6345	0	0	0	0	0	2.21329	0	0	0	0	0	0	0	0	0	0	0	2.30975	0	2.92605	1.02358	0	3.32262	0	0	0	0	0	0	0	0	0	0	5.2358	0	0	17.4009	0.514469	0	0	0	0.691318	0.0214362
A46	5.50444	0	28.8807	0	0	0	0	0.719853	0	0	0	0.855163	0	0	0	0	0	0	0	0	0	0	1.34769	0	0	3.89695	0	0	0	0	0	2.01342	0	3.53431	0	0.189435	1.70491	1.5696	0	1.39099	2.28946	0	0	0	0	0.0487118
A47	3.9468	0	44.7879	0	0	0	0	0	0	0	0	3.12789	0	0	0	0	0	0	0	0	1.55779	0	3.48501	0	0	0	0	0	0	1.20682	0	0	0	6.3235	0	2.35823	1.31765	15.8549	0	0	1.3115	0	0	0	0.56031	0.024629
A48	2.94252	4.71052	13.1189	1.18282	0	0	0	1.79705	0	0	0	0.481428	0	0	0	0	0	0	0	0	1.13302	0	0	0	0	0	0	0	0	0	0	0.34862	33.9365	2.13322	0	3.62316	2.85121	5.42436	9.23428	0.481428	1.59784	0.249014	0	0	0	0.0332019
A49	0.87949	2.51762	27.3716	0	0	0	0	0	0	0	0	0	0	8.98959	0	0	0	0	0	0	0	0	0	2.67875	0	0.496811	0	0	0	1.68513	0	0.523666	2.43706	0.95334	0	0.40282	4.80698	0.040282	0	0	0	0.0335683	0	0.0335683	0.812353	0
A50	1.07312	0	26.1752	5.00521	0	0	0	0	1.25731	0	0	0	0	0	0	0	0	0	0	0	0.756787	0	0	0	0	0	0	0	0.824858	0	0	0	1.16521	3.15929	0	1.6337	5.23344	4.07624	0	45.4032	0	0	0	0	0	0.024025

## Sheet: ASV_Ps_ferox_freq
Sample_ID	ASV_9317e66f10a44f0ff83a94d5bd6beae1	ASV_4274bacc8ea2d250dcd9a6cbb647f5b4	ASV_fe9ec994331a9ce3fa3defc32310d086	ASV_f88ba407452a0d3e6bd5fe0a5ecc9165	ASV_4afaeb2cc5a03e310c7876034bbf6ee0	ASV_7d4b2977da4db27793055b31375af234	ASV_25916a956fe1f3b26a9f0ae5051541ba	ASV_1b178df366ea881038b47b56127b612f	ASV_1832589aec38d08cf892bff001815a4b	ASV_68f8256c1cb26a10523937404c560585	ASV_aae0fadb1b40f2a93a23125fbf69d532	ASV_026b184b7aa9614350a03f21ae4adf7e	ASV_c50aa760a86c7bffbca89394a9db7045	ASV_ceee9a3ad4c3c5f4652111ac61382c7c	ASV_57856ef49f07851272a14077a636dcd8	ASV_94493a74e6d2882ba600470193f87355	ASV_85b94f74ef05a96cd85223e7d9b61400	ASV_57baa39dfa1d02d74cfff998d857b5ac	ASV_abd60f800a2f492532158589d3085e0c	ASV_888e5f6e4c0a62ab703dc199929dd72b	ASV_2942c69dd2eb6879d06b2d356a9b2e80	ASV_e9de5d97660349e2f019fb87e475dc01	ASV_707a21f5b2f7953d1e0226c2d54b2ebe	ASV_1f6b2d0cae6a5dfca9dba525d9a7bf97	ASV_5c3866bd735f5c0b2a18f7039b8e5fef	ASV_f62f7d9231cba691199ff49d0f790dd7	ASV_28da3ed611ca66f8579a130976b3aaae	ASV_fa1c565d3b0c8a82d73395e261214bc8	ASV_9dec67b788f0ceb4fcf47cbb8e14bd08	ASV_f6367a009f61f5690847f9124ac257ad	ASV_354f3f82eaf772d3c094598abeda9121	ASV_98a91181c70bae0722c3aa4bf38ec006	ASV_76459010052e13e455f3de6f809feb61	ASV_b9373bcf7e470ee33b268f7701b03f61	ASV_26bdd198c09093130c2e8707c917737d	ASV_18e7c51cedcd55d6c39cc33bef8db72a	ASV_bdbd7f9af88c3c5ce86729589046e582	ASV_39274943d573f888f63beaa71a86b192	ASV_8aed4f5efd02514cea4b345f7db4d35f	ASV_5ca4a74f051e469d9270a16ced822087	ASV_f019b0d31699aebc5a54924897b17760	ASV_b8f512ca76faba79d0c4ed4ee5f86040	ASV_2a0b805462a3f5965457f8830134e7f3	ASV_ace50e8e9fc580d34a0623b20ec6d8a8	ASV_080b2f52326850f1abe069fc658992af	ASV_fceaab840c53a185678b43d55226a999
A51	0.0112689	52.6369	0.0281722	13.9678	0	0	0	0	0	0	0	0	0.721208	0	0	0	0	0	0	0	0	0	0	0	0	0	0	0	0	0	0	0	0	0.0338066	29.547	0.0169033	0	0.0169033	0	0	0	0	0.0338066	0.0225378	0	0.135227
A52	0	0.534	0.0170426	76.4756	0	0	0	0	0	0	0	0	0	0	0	0	0	0	0	0.0340851	0	0	0	0	0	0.0170426	0	0	0	0	0	0	0	0	0	0	0	0	0	0	0.0511276	17.3095	0	0.0227234	0	0.181787
A53	0	0.134495	0	0.0183402	0	0	0	0	0	0	0	0.0091701	0	0	0	0	0	0	0	0	0	0	0.0030567	0	0	0	0	0	0	0	0	0	0	0	0	0	0	0	67.709	0	0	0	30.9308	0	0	0.0061134
A54	5.30355	4.09624	15.8158	0	0	0	0	0	0.206968	0	0	0.991721	0	0.646775	0	0	0	0	0	0	0.508796	0	0	0	0	0.0172473	0	0	0	0	0	0.42256	12.5474	1.68161	0	0.689893	1.15557	1.21594	0	2.06106	0.750259	0.508796	0	0.439807	0	0.0862366
A55	0	0.283487	0.0283487	0	0	0	0	0	0	0	0	0	0	0	0	0	0	0	0	0	0	0	0	0	0	0	1.23317	0	0	0	0	0	0	0.0708717	0	0	0	0.0212615	0	0.0283487	0.0141743	31.6371	44.9752	0	0	0
A56	0.721241	0.504868	4.59791	0	0.595023	0	0	0.396682	0	0	0	0.919582	1.59574	0	0	0	0	0.216372	0.865489	0	0.549946	0	0	0	0	0	0	0.0991706	0	0	0	0.018031	1.73999	2.9661	0	0.70321	0.504868	1.2802	0	0.62207	0.117202	0.586008	0	1.61378	0	0.0721241
A57	0	0	0	0.00590284	0	0	0	0	0	0	0	0	0	0	0	0	0	0	0	0	0	0	0	0	0	0	0	0	0	0	0	0	0	0	0	0	0	0.00590284	98.1878	0.00590284	0.00590284	0.0236114	0	0	0	0
A58	1.38915	0.3402	18.5315	0	0	4.1958	0	0	0	0	0	0	0	0	0.510301	0.746551	1.6443	0.4347	0	0	0.888301	0	0	0	0	0.17955	0	0	0	0	0.0189	0	9.61066	0.3969	0	1.08675	0.954451	3.54375	0	11.8314	0.2457	0.02835	0	0.538651	0	0.0850501
A59	0.391535	0.605948	8.51123	0.0186445	0	0	0	0.270346	0.0839004	0	0	0.0372891	0	0	0	0	0	0	0.20509	1.47292	0	32.833	0	0.0186445	0	0	0	0	0	0	0	0	0	2.15344	0	0.111867	1.04409	1.90174	0	0.0466114	0	0.20509	1.61275	3.18822	0.158479	0.12119
A60	0.370495	31.4247	5.49006	0.0224542	0	0	0	0.269451	0	0	0	0	0	0.190861	0.0449085	0.595038	0	0.0561356	1.67284	4.32244	1.06658	0	0	0	0	0	1.13394	0	0.0561356	0.0336814	0	0.23577	0	0.269451	0	0.280678	0.168407	1.58302	0	0.168407	0.0449085	4.62558	0	5.7932	0.202088	0.23577
A61	0	0	0.0168822	0	0	0	0	0	0	0	0	0	0	0	0	0	0	0	0	0	0	0	0.0101293	0	0	0	0	0	0	0	0	0	0	0.00675288	0	0	0	0.0135058	98.2848	0	0	0	0	0	0	0.0168822
A62	0	71.1229	0.0156969	0	0	0.0104646	0.0680201	0	0	0	0	0	0	0.120343	0	0	0	0	0.0104646	0.0366262	0	0	0	0	0	0	14.7185	0	0	0	0	0	0.0104646	0	0	0	0	0	0	0.0104646	0.0784847	0.0470908	0	0.303474	0	0.0366262

## Sheet: ASV_Sa_conditus_freq
Sample_ID	ASV_9317e66f10a44f0ff83a94d5bd6beae1	ASV_4274bacc8ea2d250dcd9a6cbb647f5b4	ASV_fe9ec994331a9ce3fa3defc32310d086	ASV_f88ba407452a0d3e6bd5fe0a5ecc9165	ASV_4afaeb2cc5a03e310c7876034bbf6ee0	ASV_7d4b2977da4db27793055b31375af234	ASV_25916a956fe1f3b26a9f0ae5051541ba	ASV_1b178df366ea881038b47b56127b612f	ASV_1832589aec38d08cf892bff001815a4b	ASV_68f8256c1cb26a10523937404c560585	ASV_aae0fadb1b40f2a93a23125fbf69d532	ASV_026b184b7aa9614350a03f21ae4adf7e	ASV_c50aa760a86c7bffbca89394a9db7045	ASV_ceee9a3ad4c3c5f4652111ac61382c7c	ASV_57856ef49f07851272a14077a636dcd8	ASV_94493a74e6d2882ba600470193f87355	ASV_85b94f74ef05a96cd85223e7d9b61400	ASV_57baa39dfa1d02d74cfff998d857b5ac	ASV_abd60f800a2f492532158589d3085e0c	ASV_888e5f6e4c0a62ab703dc199929dd72b	ASV_2942c69dd2eb6879d06b2d356a9b2e80	ASV_e9de5d97660349e2f019fb87e475dc01	ASV_707a21f5b2f7953d1e0226c2d54b2ebe	ASV_1f6b2d0cae6a5dfca9dba525d9a7bf97	ASV_5c3866bd735f5c0b2a18f7039b8e5fef	ASV_f62f7d9231cba691199ff49d0f790dd7	ASV_28da3ed611ca66f8579a130976b3aaae	ASV_fa1c565d3b0c8a82d73395e261214bc8	ASV_9dec67b788f0ceb4fcf47cbb8e14bd08	ASV_f6367a009f61f5690847f9124ac257ad	ASV_354f3f82eaf772d3c094598abeda9121	ASV_98a91181c70bae0722c3aa4bf38ec006	ASV_76459010052e13e455f3de6f809feb61	ASV_b9373bcf7e470ee33b268f7701b03f61	ASV_26bdd198c09093130c2e8707c917737d	ASV_18e7c51cedcd55d6c39cc33bef8db72a	ASV_bdbd7f9af88c3c5ce86729589046e582	ASV_39274943d573f888f63beaa71a86b192	ASV_8aed4f5efd02514cea4b345f7db4d35f	ASV_5ca4a74f051e469d9270a16ced822087	ASV_f019b0d31699aebc5a54924897b17760	ASV_b8f512ca76faba79d0c4ed4ee5f86040	ASV_2a0b805462a3f5965457f8830134e7f3	ASV_ace50e8e9fc580d34a0623b20ec6d8a8	ASV_080b2f52326850f1abe069fc658992af	ASV_fceaab840c53a185678b43d55226a999
A63	5.04379	1.39841	34.3358	0	0	0	0	0.610956	0	0	0	0	0	0	2.57959	1.38483	0	0	0	0	6.86987	0	0	0	0	0	0	0.0135768	0	0.739936	0	6.94454	1.45272	0.617745	0	0.033942	2.41667	5.79051	0	0	1.03184	0.0203652	0.033942	7.48082	0	0.0135768
A64	1.59315	3.74235	28.1707	0.0312383	4.20467	0	0	0	0	0	0	0	0	1.08084	0.349869	0	1.94927	0	0	0.705985	0.830938	0	0.737224	2.42409	0	0.0999625	0	0	0.818443	0	0	0	1.08709	2.1367	0	5.01687	0.531051	0.406098	0	0	0.487317	0.793452	0	11.2583	0	0.018743
A65	1.02512	40.139	27.2908	0	0	0	0	0.159462	0	0	0	0.108207	0	0.296144	0	0	1.08776	0	0	0	1.36113	0	0	0	0	0.98525	0.586594	0	0	0	0	0	0.939689	3.54234	0	0.33601	2.77351	1.81104	0.0170853	2.22108	0	0.142377	0	4.36244	0	0
A66	2.97792	16.8479	22.5268	0.0135053	0	0	0	0	0	0	0	0.0405159	0	0	0	0.499696	0	0	0	1.33702	2.16085	0	0.783307	0	0	0	0	0	0	0	0	0	2.87663	3.00493	0	0.600986	2.1676	5.54393	0	0	0.43217	0.189074	0	7.48869	0	0
A67	5.15675	0.0255918	54.8496	0	0	0	0	1.04926	3.81958	0	0	2.14971	0	0	0	0	0	0	0	0.985285	0.49904	0	0	0	0	0	0	0	0	0	0	0	0	4.08829	0	0	1.05566	4.53615	0.0447857	0	0.486244	0	0	3.4485	0	0
A68	2.4633	0.689723	14.1147	0	0	14.8685	0	0	0.0197064	0	0	0.00492659	0	0	0	0	0.305449	0	0	0	1.074	0	0.0886787	0	0	0	0	0	0	0	0	0	39.3586	1.04936	0	0	0.152724	0.566558	0.0295596	0.990245	0.172431	7.10907	5.38969	0.468026	0.399054	0
A69	0.821736	31.9085	29.2843	0	0	0	0	0.0861498	0	17.3161	0	0	0	0	0	0	0.543406	0	0	0.304838	0.371107	0	0.682571	0	0	0	0	0	0	0	0	0	1.98807	2.12724	0	0	0.27833	0.344599	0	0.497018	0.430749	0	0.0662691	1.25249	0	0
A70	5.90663	6.13232	37.0389	0	0	0	0	0.193449	0	0	0	0	0	0	0	0	0	0	2.2569	4.06887	0	0	0	0	0	0	0	0	0	0	0	0	0.386897	5.6229	0	1.98607	0.361104	0	0	0	1.27031	14.1991	5.45525	2.12793	0	0.045138
A71	5.75019	15.8035	23.9401	0	1.12338	0.0126936	0	0	0	0	0	0.51409	0	0	0	1.79614	2.93856	0	0.374461	0.596598	3.68748	0	0	4.33486	0	0	0	0	0	0	0	0.53313	0.799695	2.10079	0	0.660066	2.5641	1.60574	0	0.00634679	0.209444	0	2.85605	3.57324	0.856816	0
A72	9.22182	1.09441	42.463	0	0	0	0	0	0	0	0	1.73953	0	0	0	0	0.455043	0	0	0	0.478083	0	1.47457	0	0	0.650884	0	0	0	0	0	0	2.74754	3.86498	0	0	8.92806	2.8397	0	0.0115201	1.69345	0	0	5.95588	1.32481	0.0518403
A73	2.25049	1.06305	41.5154	0	0	0	0	0	0	0	0	0.0621996	0	0	0	0	0.11309	0	0	0	1.11394	0	0	0	0	2.13175	0	0	1.70766	0	0	0	6.02771	4.94204	0	0	10.393	4.0769	0	0	0.407125	0.0282725	0.011309	0	0	0.0339271
A74	7.76311	0.0110902	30.631	0	1.6358	1.08684	0	0	7.02562	0	0	0	0	0	0	0	3.36032	0	0.970389	0	7.51913	0	0.0998115	0	0	1.8077	0	0	1.28646	0	0	0	0.970389	2.00732	0	1.04802	4.70223	3.4934	0	1.5249	1.86869	0	0	4.71332	1.97959	0.0443607
A75	2.40341	50.8924	23.6741	0	0	0	0	0	0	0	0	0	0.801136	0	0	0	1.31832	0	0	0	2.34763	0	0	0	0	0	0	0	2.86482	0	0	0	0	5.92739	0	0.294088	0.501977	3.20454	0	0.218031	0	0	2.00284	0.598317	0	0.0405638
A76	5.29577	5.37388	20.7353	0	0	0	0	0	0.0520725	0	0	0	0	0	0.0468652	0	0	0	0	0.546761	0.161425	0	0	0	0.822745	0.338471	0	0	0	0	0	0	0	5.76963	0	1.28619	1.32785	6.47261	0	0.296813	0.479067	1.17163	16.6111	6.78504	0	0.0676942
A77	0.611518	0	12.7497	0	0	0.946597	11.7738	0	0.502618	0	37.2691	0.322513	0	0	0	0	0	0	0	0.309948	0.963351	0	0.674346	0	0	0	0	18.7476	0	0	0	0	0.00837696	0.0712042	0	0.494241	0.871204	0.00837696	0	0	0	0.0209424	0	2.72251	0.0586387	0
A78	0.140539	31.9748	17.1321	0	0	0	0	0	0.358147	0	0	0.027201	0	0	0.435216	0	0.512286	0	1.02004	0.136005	0.330946	0	0	0	0	0.312812	0	0	0.775229	0	0	0	7.48481	1.49606	0	2.99211	2.91051	5.56261	0	0	1.69553	0	0	3.12358	0	0.0136005
A79	1.66576	0.287575	35.35	2.63158	2.4905	0	0	0	0	0	0	0	0	0	0	0	0.596853	0	0	0	1.20998	0	0	0	0	0	0	0	1.26424	0	0	0	3.39664	3.13077	0	0.792187	2.83776	2.57189	0	4.6663	0.336408	0	0.0217037	5.42594	0	0.0217037
A80	0.0507099	46.5379	2.54011	43.3109	0	1.71031	0	0	0	0	0	0.0875899	0.0783699	0	0.0460999	0	0	0	0	0	0	0	0	0	0	0.0829799	0	0	0	0	0	0	1.21704	0.33192	0	0.0921999	0.0737599	0.22589	0	0.1383	0	0.01844	0	0	0	0.01844
A81	0	0	0.00778877	0.646468	0	0	0	0	0	0	0	0	0	0	0	0	0	0	0	0	0	0	0	0	0	0	0	0	0	0	0	0	0	0	0	0	0	0.0194719	97.7257	0	0.0233663	0	0	0	0	0
A82	1.34435	52.9771	9.6402	25.4497	0	0	0	0.752835	0	0	0	0.0439969	0.215096	0	0	0	0	0	0	0	0.053774	0	0	0.674619	0	0.219984	0	0	0	0.00977708	0	0	0.767501	0.151545	0	0.0928823	1.75987	0.327532	0	0.850606	0.322644	0.0146656	0	0	0	0.0439969
A83	0.0120569	35.0816	0.58677	60.7266	0	0	0	0.0241138	0	0	0	0	0.0401897	0.0522466	0	0	0	0	0	0	0.0321518	0	0.0160759	0	0	0	0	0	0	0	0	0	0	0.0843984	0	0.0361707	0.0763604	0.0281328	0	0	0.00803794	0	0.0803794	0	0	0
A84	0.185791	32.6374	3.35752	57.5201	0	0	0	0.0663541	0	0	0	0	0	0.11059	0.0663541	0	0	0	0	0	0.0928957	0	0	0	0	0.0398124	0	0	0.22118	0.0752013	0	0	0.504291	0.15925	0	0.26984	0.15925	0.628152	0	0.234451	0.137132	0	0.0265416	0.0132708	0	0
A85	0.175635	9.68922	1.30751	78.8896	0.0878177	0	0	0	0.082939	0	0	0.0195151	0	0.0536664	0	0.0439089	0	0	0	0	0.102454	0	0.0926965	0	0	0	0	0	0	0	0	0	0	0.00975752	0	0	0.175635	0.268332	0.0634239	0.0243938	0.136605	0.00975752	0	0.00975752	0	0
A86	0.961371	39.1614	6.92072	25.818	0	0	0	0	0.694967	0	0	0.127411	1.26252	0.0926623	0.133202	0	0	0	0.376441	0.822378	0.445937	0	0	0	0	0	0	0	0	0	0	0	0.677593	0.851335	0	0.318527	0.272196	1.6795	0.0231656	0.028957	0.20849	0.028957	0	4.24509	0.0347484	0
A87	0.296932	73.1717	6.80743	3.51919	0.329924	0.0109975	0	0.104476	0	0	0	0.214451	2.07302	0.0494886	0	0	0.230947	0	0	0	0.874299	0	0	0.720334	0	0	0.885296	0	0	0	0	0	2.5954	0.269438	0	0.511382	0.285934	0.340922	0	0.00549874	0	0	0	0	0	0
A88	1.55831	3.75725	9.51433	0.328976	4.54506	0	0	0	0	0	0	1.16873	0	0.0432863	0.294347	0	0	0	0	0.865726	0.597351	0	0	2.0864	0	0	0	0	0	0	0	4.12086	0	1.48039	0	4.2334	0.82244	6.59683	0	3.19453	0.432863	0	0.138516	9.86928	0	0
A89	4.18642	0	30.602	0	0	0	0	1.145	1.97692	0	0	1.55649	0	0.393595	0	0.40254	0	0	1.18079	0.152071	2.65677	0	0	0	0	0	0	0	0	0	0	0.65301	0	1.71751	0	1.51176	2.00376	1.22551	0	0.152071	0.0178907	0	0	12.935	0	0.0178907
A90	0.0396102	0.0158441	0.467401	0	0	0	0	0.0198051	0	0	0	0.0158441	0	0.0118831	0.0158441	0	0.00792205	0	0.0554543	0.142597	0	0	0	0	0	0.00792205	0	0	0.0118831	0	0	0.0118831	0.0158441	0.982334	0	0.00792205	0.0673374	0.15448	0	0.0514933	0.0316882	93.6703	0	0.96649	0	0.0158441
A91	5.73745	1.82413	18.9663	0.0311818	0	0	0	0	0	0	0	0.584659	0	0.187091	0	0	0	0	2.26848	6.96913	0.366386	0	0.280636	1.28625	0	0	0	0	0	0	0	0	0.0311818	2.58809	0	0	2.2217	1.08357	0	8.14624	0.124727	0	0.0155909	7.75647	0	0.0155909
A92	0.169454	12.5101	5.7246	0.670449	0	0	0	0.0663081	0	0	0	0.493627	2.91019	0.0736757	0	0	0.0663081	0.0663081	0	0.5452	0.147351	0.213659	0	0	0	0	0	0	0.0589405	0.176822	0	0	0.0294703	2.60075	0	0	0.250497	0.810432	0	0	0.184189	0.722022	28.2252	4.42054	0.537832	0.0957784

## Sheet: ASV_Wy_confusa_freq
Sample_ID	ASV_9317e66f10a44f0ff83a94d5bd6beae1	ASV_4274bacc8ea2d250dcd9a6cbb647f5b4	ASV_fe9ec994331a9ce3fa3defc32310d086	ASV_f88ba407452a0d3e6bd5fe0a5ecc9165	ASV_4afaeb2cc5a03e310c7876034bbf6ee0	ASV_7d4b2977da4db27793055b31375af234	ASV_25916a956fe1f3b26a9f0ae5051541ba	ASV_1b178df366ea881038b47b56127b612f	ASV_1832589aec38d08cf892bff001815a4b	ASV_68f8256c1cb26a10523937404c560585	ASV_aae0fadb1b40f2a93a23125fbf69d532	ASV_026b184b7aa9614350a03f21ae4adf7e	ASV_c50aa760a86c7bffbca89394a9db7045	ASV_ceee9a3ad4c3c5f4652111ac61382c7c	ASV_57856ef49f07851272a14077a636dcd8	ASV_94493a74e6d2882ba600470193f87355	ASV_85b94f74ef05a96cd85223e7d9b61400	ASV_57baa39dfa1d02d74cfff998d857b5ac	ASV_abd60f800a2f492532158589d3085e0c	ASV_888e5f6e4c0a62ab703dc199929dd72b	ASV_2942c69dd2eb6879d06b2d356a9b2e80	ASV_e9de5d97660349e2f019fb87e475dc01	ASV_707a21f5b2f7953d1e0226c2d54b2ebe	ASV_1f6b2d0cae6a5dfca9dba525d9a7bf97	ASV_5c3866bd735f5c0b2a18f7039b8e5fef	ASV_f62f7d9231cba691199ff49d0f790dd7	ASV_28da3ed611ca66f8579a130976b3aaae	ASV_fa1c565d3b0c8a82d73395e261214bc8	ASV_9dec67b788f0ceb4fcf47cbb8e14bd08	ASV_f6367a009f61f5690847f9124ac257ad	ASV_354f3f82eaf772d3c094598abeda9121	ASV_98a91181c70bae0722c3aa4bf38ec006	ASV_76459010052e13e455f3de6f809feb61	ASV_b9373bcf7e470ee33b268f7701b03f61	ASV_26bdd198c09093130c2e8707c917737d	ASV_18e7c51cedcd55d6c39cc33bef8db72a	ASV_bdbd7f9af88c3c5ce86729589046e582	ASV_39274943d573f888f63beaa71a86b192	ASV_8aed4f5efd02514cea4b345f7db4d35f	ASV_5ca4a74f051e469d9270a16ced822087	ASV_f019b0d31699aebc5a54924897b17760	ASV_b8f512ca76faba79d0c4ed4ee5f86040	ASV_2a0b805462a3f5965457f8830134e7f3	ASV_ace50e8e9fc580d34a0623b20ec6d8a8	ASV_080b2f52326850f1abe069fc658992af	ASV_fceaab840c53a185678b43d55226a999
A93	7.50752	0.951204	23.3824	0	0	0	2.16574	0	0	0	0	0	0	0	0	0	0	0	0	0	1.10705	0	0	0	0	0	0	0	1.55847	1.17154	0	0	5.4009	0.607266	0	0.0591144	2.069	0	0.0161221	36.753	0	5.29342	0	0	0	0.0483663
A94	14.1386	3.82268	49.4277	0.221273	3.4488	0	0	0	0	0	0.0152602	0	0	1.48024	0	0	0	0	0	0	8.01923	0	0	0	0	0	0	3.10545	0	0	0	0	0	3.46406	0	0	3.34961	2.07539	0	0	0.518846	0.0381505	0	0	0	0
A95	8.50715	0.0126032	46.3545	0	0	0	0	0.730985	0	0	0	2.72229	0	0	0	0	0	0	0	0	2.17405	0	0.226857	0	0	0	0	0	6.77421	0	0	0	0	3.66123	0	0.560842	10.2212	2.82311	0	0.0252064	0	0	0.031508	0	1.37375	0.0252064
A96	10.8332	0	55.8136	0.0761366	0	0	1.57712	0	0	0	0	0	0	0	0	0	0	0	0	0	2.42549	0	0	0	0	0	0	0	0.842941	0	0	0	0	3.1923	0	0	3.87209	5.38938	0	0	0.891886	0	0	0	0	0.03263
A97	8.81614	0	57.9302	0.0183925	0	0	2.79566	0	0	0	0	0	0	0	0	0	0	0	0	0	3.21869	0	0	0	0	0	0	0	0	0	0	0	1.10968	6.81135	0	3.05315	7.28343	0.423027	0	0	0.0122617	0.0490467	0	0	0	0.0306542
A98	7.1922	1.79944	26.3008	0	0.651811	0	0	0	0	0	0	0	0	0	0	0.930362	0	0	0	0	0	0	1.67131	0.908078	0.0222841	0	0	0	0	0	0	0	34.0056	0.451253	0	0	3.46518	0.0501393	0.0222841	0.612813	0	0	0	0.0111421	0	0
A99	9.81038	6.01132	41.6184	0.0131683	0	0	4.04267	0	0	0	0	0	0	0	0	0	0	0	0	0	12.7667	0	0	2.05425	0	0	0	0	3.19989	0	0	0	0	5.43192	0	0	6.97261	0.553068	0	0	0.572821	0.0131683	0	0	0	0
A100	1.75392	1.83317	12.6578	0	0	0.132072	0	0	0	0	0	0.72904	0	0.723757	0	0	0	0	0	0	5.0663	0	1.76977	0	0	2.52523	0	0	0	0	0	13.6352	4.93423	5.098	0	0.517724	2.88446	0.279994	0.0422632	0.89281	0.396217	0	0	0	0.470178	0
A101	5.03597	1.06322	22.3658	6.17559	0	0	0	2.22194	0	0	0	0	0	0	1.20965	0	0	0	0	0	0.789457	0	0	0	0	0	0	0	0.146432	0	0	0.78309	6.22652	0.897689	0	5.19514	0.464761	13.5672	0	3.10053	1.53435	0	0	0.286496	0	0
A102	0.564175	0.79589	5.11787	0	0	0	10.135	0.11082	0	0	0	0.392908	0	13.4395	0.130969	4.35221	0	0	0	0	0.312311	0	0.352609	0	0	0.33246	0	0	0	0	0	0.261938	0.130969	0.302237	0	1.64215	1.44066	6.96152	0.090671	0.896635	0.594399	0	0.141044	3.39512	0.151118	0
A103	7.43973	0.935588	43.3879	0	0	0	0	1.05254	2.11407	0	0	0	0	0	0	2.29399	0	0	0	0	11.1011	0	0	1.61929	0	0	0	0	0	2.45592	0	0	0.0179921	0.242893	0	0	1.5833	1.43937	0	0.638719	0.52177	0.899604	0	0	0	0.0269881
A104	0.744602	0	17.8163	0	0	0	0	0.629527	0.351994	0	0	1.9495	0	0	0.263995	0.135382	0	0	0	0.595681	1.73966	0	0	0	0	0.263995	0	0	0	0.311379	0	0	0.859676	0.0135382	0	2.78887	5.03621	10.8306	0	42.6454	0.805524	0	0	2.11196	0	0.0406146
A105	2.27533	0.150258	29.0927	0	0	0	0	0.543789	0	0	0	0.565255	0	1.4668	1.73154	0	0	0.250429	1.36663	2.66171	0.0858615	0	0	0	0	0	0	0	0	0	0	0	0.486548	0.200343	0	4.93703	0.815684	19.4047	0	0.26474	2.8692	0	0	12.7003	0	0
A106	7.68754	0	54.2231	0	0	0	0	2.4289	0	0	0	0	0	0	0	0	0	0	0	0	11.214	0	0	0	0	0	0	0	0	0	0	0	0.0143157	0	0	2.98244	5.66902	5.32544	0	0.30063	0.97824	0	0	0.20042	0	0.0286314
A107	6.267	0.0281452	50.6239	0	0	0	0	0.722394	0.656722	0	0	2.09213	0	0	0	0	0	0	0	0	3.06783	0	0	0	0	0	0	0	0	0.544141	0	0	0	0	0	0.112581	10.7702	9.98217	0	0.769303	2.55183	0	0	0.037527	0	0.0469087
A108	11.5003	0	43.5433	0	0	0	0	0	7.3692	0	0	0	0	0	0	0	0	0	0	0	5.09775	0	0	0	0	1.27877	0	0	0	0	0	0	9.25918	1.23542	0	0.00866964	10.0698	1.955	0.00866964	0	0	0	0	0	0	0.0390134
A109	0.0176571	0	0.110988	0	0	0.0252245	0	0	0	0	0	0	0	0	0	0	0	0	0	0	0.0151347	0	0.0050449	0	0	0.00756735	0	0	0	0.00756735	0	0.0100898	0.0403592	0.0126122	0	0	0.00756735	0.00756735	0	0	0	97.0765	0	0	0	0
A110	1.35904	0	11.8916	0	0	0	0	0.339761	0	0	0	0.128558	0	0.495868	0.0459137	0	0	46.3453	0	0.137741	0.40404	0	0	0	0	0	0	0	0	0	0.321396	0	0	1.91919	0	0.146924	0.156107	1.74472	0	1.39578	0.422406	0	0	0	0	0.0367309
A111	5.78944	0	46.5705	0.0248741	0	0	0	1.2748	0	0	0	4.3654	0	0	0	0	0	0	0	0	1.28101	0	0	0	0	0	0	0	4.25969	2.80455	0	0	0.485044	2.97867	0	1.03849	11.2493	0	0	0	0	0	0	0	0.466389	0.0559667
