# Supplementary material for: Bacterial Community Diversity and Bacterial Interaction Network in Eight Mosquito Species
Source: Genes (Basel). 2022 Nov 7;13(11):2052. doi: 10.3390/genes13112052 (PMC9690548; doi:10.3390/genes13112052)
Supplement: Supplementary file 1 [file genes-13-02052-s001.zip › genes-1949879-supplementary/Supplementary Table S7.xlsx]

## Sheet: Planilha1
Table S7: Number of bacterial interactions per mosquito species and amount of bacterial taxa related to interactions.
Species	total of mosquito samples	total bacterial interactions	total of interactions with negative correlations*	total of interactions with positive correlations*	number of bacterial taxa with interactions	number of bacterial taxa without interactions
Ae. scapularis	8	51	10	41	34	1
Ae. serratus	6	60	9	51	28	6
Hg. capricornii	7	55	3	52	28	3
Hg. leucocelaenus	14	9	2	7	14	20
Ke. cruzii	15	3	0	3	6	27
Ps. ferox	12	43	1	42	29	14
Sa. conditus	30	3	0	3	6	38
Wy. confusa	19	4	0	4	8	32
*Correlations refer to Spearman's correlation with r > 0.75 and p < 0.05.
